# Supplementary material for: Evaluation of the Links between Lamb Feed Efficiency and Rumen and Plasma Metabolomic Data
Source: Metabolites. 2022 Mar 29;12(4):304. doi: 10.3390/metabo12040304 (PMC9029153; doi:10.3390/metabo12040304)
Supplement: Supplementary file 1 [file metabolites-12-00304-s001.zip]

Archive with 1 entries (1 files):
- metabolites-1605543-SI.pdf
